# Supplementary material for: Improved RAPD Method for Candida parapsilosis Fingerprinting
Source: Genes (Basel). 2023 Apr 5;14(4):868. doi: 10.3390/genes14040868 (PMC10137414; doi:10.3390/genes14040868)
Supplement: Supplementary file 1 [file genes-14-00868-s001.zip]

Archive with 1 entries (1 files):
- genes-2276993-supplementary.pdf
